# Supplementary material for: Inhibition of eNOS Partially Blunts the Beneficial Effects of Nebivolol on Angiotensin II-Induced Signaling in H9c2 Cardiomyoblasts
Source: Curr Issues Mol Biol. 2022 May 10;44(5):2139–52. doi: 10.3390/cimb44050144 (PMC9164031; doi:10.3390/cimb44050144)
Supplement: Supplementary file 1 [file cimb-44-00144-s001.zip]

Archive with 1 entries (1 files):
- cimb-1647562-supplementary.pdf
